# Supplementary material for: Freeze-Drying Blue Crab Roe, Sea Urchin, and Beluga Caviar: Impact on Nutritional, Biochemical, and Sensory Properties
Source: Mar Drugs. 2026 Apr 12;24(4):135. doi: 10.3390/md24040135 (PMC13117789; doi:10.3390/md24040135)
Supplement: Supplementary file 1 [file marinedrugs-24-00135-s001.zip]

Archive with 1 entries (1 files):
- marinedrugs-4240758-supplementary.pdf
